# Supplementary material for: Gene Expression Networks in the Murine Pulmonary Myocardium Provide Insight into the Pathobiology of Atrial Fibrillation
Source: G3 (Bethesda). 2017 Jul 18;7(9):2999–3017. doi: 10.1534/g3.117.044651 (PMC5592927; doi:10.1534/g3.117.044651)
Supplement: Supplementary file 2 [file 2999FileS2.xlsx]

## Sheet: Supp Table 1
	Supplementary Table 1. The top 100 transcripts correlated with Tnni3
	Record	Gene ID	Homologene ID	Symbol	Description	Location (Chr: Mb)	Mean Expr	Max LRS	Max LRS Location (Chr: Mb)	Sample r	N Cases	Sample p(r)	Lit Corr	Tissue r	Tissue p(r)
	1422536_at	21954	309	Tnni3	troponin I, cardiac	Chr7: 4.469918	11.5515	20.6	Chr2: 69.180906	1	49	0	1	1	1
	1430269_at	68753	19221	Mybphl	myosin binding protein H-like	Chr3: 108.178303	9.41235	15.2	Chr2: 69.180906	0.878617	49	0	0	0.652097	0.000306596
	1449071_at	17898	23290	Myl7	myosin, light polypeptide 7, regulatory	Chr11: 5.796648	12.8511	15.2	Chr2: 69.180906	0.87386	49	0	0.495	0.732718	2.07638e-05
	1424967_x_at	21956	68050	Tnnt2	troponin T2, cardiac	Chr1: 137.745977	11.622	11.2	Chr13: 116.238013	0.869311	49	0	0.967	0	1
	1460332_at	18821	2002	Pln	phospholamban	Chr10: 53.065300	9.97044	14.7	Chr2: 134.345045	0.863929	49	0	0.579	0.937161	1.811e-12
	1448826_at	17888	121668	Myh6	myosin, heavy polypeptide 6, cardiac muscle, alpha	Chr14: 55.560786	12.5273	18.9	Chr1: 32.555264	0.858842	49	0	0.758	0.900397	3.75367e-10
	1435115_at	384061	17812	Fndc5	fibronectin type III domain containing 5	Chr4: 128.821301	8.31572	17.1	Chr2: 69.180906	0.83734	49	2.22045e-16	0.199	0.56586	0.00258681
	1416551_at	11938	80167	Atp2a2	ATPase, Ca++ transporting, cardiac muscle, slow twitch 2	Chr5: 122.903577	12.779	12.3	Chr4: 31.651725	0.819417	49	4.88498e-15	0.466	0.585191	0.00168774
	1439101_at	213435	35278	D830007F02Rik	RIKEN cDNA D830007F02 gene	Chr8: 87.848976	7.93135	13	Chr2: 69.180906	0.818717	49	5.32907e-15	0.466	0	1
	1450123_at	20191	37423	Ryr2	ryanodine receptor 2, cardiac	Chr13: 11.645444	8.82747	16.1	Chr1: 32.555264	0.815405	49	9.10383e-15	0.406	0.798373	1.02139e-06
	1455374_at	16519	1687	Kcnj3	potassium inwardly-rectifying channel, subfamily J, member 3	Chr2: 55.450073	7.45009	18.1	Chr2: 69.180906	0.813571	49	1.22125e-14	0.294	0.696091	7.84532e-05
	1418551_at	17868	215	Mybpc3	myosin binding protein C, cardiac, exon 13 (SNP-free in BXD)	Chr2: 90.975577	9.36319	21.7	Chr2: 88.186455	0.811549	49	1.68754e-14	0.884	0.96531	1.77636e-15
	1448554_s_at	140781	68044	Myh7	myosin, heavy polypeptide 7, cardiac muscle, beta	Chr14: 55.590224	12.0581	12.7	Chr1: 32.555264	0.800033	49	9.34808e-14	0.804	0.955416	3.24185e-14
	1420884_at	66402		Sln	sarcolipin	Chr9: 53.698089	12.1943	16.6	Chr17: 63.948054	0.794708	49	1.9762e-13	0.46	0.27802	0.16907
	1450707_at	60425	11036	Doc2g	double C2, gamma	Chr19: 4.006152	7.94093	17.5	Chr1: 24.071805	0.791361	49	3.11751e-13	0.236	0.900985	3.50725e-10
	1418769_at	59006	9583	Myoz2	myozenin 2	Chr3: 122.709264	10.2203	34.9	Chr3: 126.116578	0.780689	49	1.25122e-12	0.521	0.580236	0.00188768
	1418726_a_at	21956	68050	Tnnt2	troponin T2, cardiac	Chr1: 137.747937	11.4449	11.5	Chr1: 32.555264	0.764269	49	8.91265e-12	0.967	0	1
	1429024_at	73713	28386	1110018J23Rik	RNA binding motif protein 20 (cardiac muscle mRNA splicing factor)	Chr19: 53.941002	8.09156	13.5	Chr2: 93.528207	0.763088	49	1.01887e-11	0.49	0	1
	1436277_at	57295	5735	Icmt	isoprenylcysteine carboxyl methyltransferase (photoreceptor associated, 1p36.21)	Chr4: 151.681240	7.59849	15.8	Chr2: 69.180906	0.758225	49	1.75038e-11	0.312	-0.0880841	0.668734
	1450952_at	18821	2002	Pln	phospholamban	Chr10: 53.063590	10.2382	13.9	Chr1: 32.555264	0.750032	49	4.2115e-11	0.579	0.937161	1.811e-12
	1451801_at	76757	38137	Trdn	triadin	Chr10: 32.919968	7.49051	17.9	Chr1: 154.761279	0.744759	49	7.25409e-11	0.41	0.104683	0.610802
	1419017_at	53419	4804	Corin	corin	Chr5: 72.691453	7.8564	14	Chr1: 32.555264	0.736646	49	1.62421e-10	0.455	0.890279	1.13574e-09
	1422529_s_at	12373	20330	Casq2	calsequestrin 2	Chr3: 101.949835	9.44384	10	ChrX: 99.321994	0.723058	49	5.80334e-10	0.497	0.69871	7.18016e-05
	1428986_at	72961		Slc17a7	solute carrier family 17 (sodium-dependent inorganic phosphate cotransporter), member 7 (synaptic vesicle glutamate transport)	Chr7: 52.430933	6.946	12.3	Chr2: 66.930919	0.722312	49	6.20708e-10	0.276	0.116152	0.572038
	1434780_at	77521	78141	Mtus2	microtubule associated tumor suppressor candidate 2	Chr5: 149.127112	8.63949	14.5	Chr2: 75.856729	0.70463	49	2.84462e-09	0.083	0	1
	1422580_at	17896	20558	Myl4	myosin, light polypeptide 4 (layer 5 and 6 of neocortex)	Chr11: 104.445299	12.2825	15.5	Chr11: 106.527613	0.70169	49	3.6174e-09	0.685	0.459477	0.0182042
	1451260_at	72535	115470	Aldh1b1	aldehyde dehydrogenase 1 family, member B1	Chr4: 45.816883	7.10026	21	Chr4: 45.502302	0.689773	49	9.25652e-09	0.258	0.235344	0.24713
	1444025_at	16519	1687	Kcnj3	potassium inwardly-rectifying channel, subfamily J, member 3	Chr2: 55.449520	7.12265	12.6	Chr2: 69.180906	0.689244	49	9.63904e-09	0.294	0.696091	7.84532e-05
	1448342_at	26414	56439	Mapk10	mitogen activated protein kinase 10	Chr5: 103.341559	8.20063	13.4	Chr2: 69.180906	0.687808	49	1.07526e-08	0.298	0.159463	0.4365
	1457633_x_at	12862	38020	Cox6a2	cytochrome c oxidase, subunit VI a, polypeptide 2	Chr7: 135.349161	9.78991	11.2	Chr1: 147.391347	0.687488	49	1.10168e-08	0.394	0.381454	0.0545047
	1451693_a_at	14167	10874	Fgf12	fibroblast growth factor 12	Chr16: 28.189620	7.90375	12.2	Chr6: 24.223714	0.687273	49	1.11976e-08	0.307	0.159607	0.436083
	1453351_at	57246	32476	Tbx20	T-box 20	Chr9: 24.525344	6.67628	12.9	Chr3: 33.813623	0.687123	49	1.13253e-08	0.339	0.855093	2.64727e-08
	1424553_at	74770	19287	Hhatl	hedgehog acyltransferase-like	Chr9: 121.693706	8.35904	15.4	Chr17: 63.988383	0.684909	49	1.33789e-08	0.198	0.337431	0.0918341
	1418395_at	67473	34364	Mate1	multidrug and toxin extrusion protein 1 (Smith-Magenis syndrome region)	Chr11: 61.156935	8.22911	12.7	Chr17: 55.490261	0.67625	49	2.4577e-08	0.27	0	1
	1418370_at	21924	55728	Tnnc1	troponin C, cardiac/slow skeletal	Chr14: 32.023340	11.8095	14.2	Chr14: 33.764826	0.675494	49	2.59456e-08	0.938	0.72117	3.22787e-05
	1440270_at	14167	10874	Fgf12	fibroblast growth factor 12	Chr16: 28.160249	6.68361	11.5	Chr17: 27.985169	0.673351	49	3.0224e-08	0.307	0.159607	0.436083
	1455952_at	234072	16311	Adprhl1	ADP-ribosylhydrolase like 1	Chr8: 13.235696	7.77411	17.8	Chr1: 24.071805	0.672082	49	3.30591e-08	0	0.828964	1.67871e-07
	1419109_at	15464	1622	Hrc	histidine rich calcium binding protein	Chr7: 52.592487	9.89154	10.1	Chr1: 154.761279	0.671974	49	3.33106e-08	0.463	0.389952	0.0489141
	1439793_at	14611	9670	Gja3	gap junction membrane channel protein alpha 3	Chr14: 57.653366	5.67754	13.4	Chr2: 88.186455	0.667914	49	4.42186e-08	0.34	0.0468093	0.820371
	1440859_at	238161	3157	Akap6	A kinase (PRKA) anchor protein 6	Chr12: 54.251431	8.08646	10.5	Chr13: 111.811237	0.667589	49	4.52217e-08	0.339	0.540712	0.00434454
	1417607_at	12862	38020	Cox6a2	cytochrome c oxidase, subunit VI a, polypeptide 2	Chr7: 135.349179	11.2696	12.3	Chr9: 47.039894	0.665814	49	5.10905e-08	0.394	0.381454	0.0545047
	1417389_at	14733	20477	Gpc1	glypican 1	Chr1: 94.756213	9.26077	19.4	Chr13: 113.426471	0.655779	49	1.00043e-07	0.289	0.238861	0.239931
	1415927_at	11464	68446	Actc1	actin, alpha, cardiac	Chr2: 113.873103	12.4221	55.4	Chr2: 113.408430	0.651789	49	1.2962e-07	0.637	0.571756	0.00227718
	1421152_a_at	14681	39203	Gnao1	guanine nucleotide binding protein, alpha o	Chr8: 96.492485	8.51658	15.4	Chr1: 24.071805	0.649232	49	1.52661e-07	0.319	0.0600609	0.770705
	1451147_x_at	105859	8701	Csdc2	cold shock domain containing C2, RNA binding	Chr15: 81.780792	7.44475	11.5	Chr10: 9.329070	0.64882	49	1.56711e-07	0.286	0.389895	0.0489504
	1456062_at	230899	4498	Nppa	natriuretic peptide precursor type A (atrial natriuretic peptide, pronatriodilatin)	Chr4: 147.375300	12.0497	11.5	Chr4: 31.651725	0.645255	49	1.96202e-07	0.405	0.897409	5.2673e-10
	1435551_at	225288	45323	Fhod3	formin homology 2 domain containing 3	Chr18: 25.291419	7.91861	9.3	Chr3: 70.420436	0.64287	49	2.276e-07	0.285	0.51091	0.00764803
	1460318_at	13009	20742	Csrp3	cysteine and glycine-rich protein 3	Chr7: 56.085833	11.0476	14	Chr7: 76.941380	0.623123	49	7.35535e-07	0.637	0.566532	0.0025498
	1425677_a_at	11733	55427	Ank1	ankyrin 1, erythroid	Chr8: 24.258787	7.97037	11.6	Chr2: 65.704271	0.622199	49	7.75204e-07	0.365	0.0895998	0.66336
	1417806_at	64082	11147	Popdc2	popeye domain containing 2	Chr16: 38.377745	9.43596	12.7	Chr2: 77.938377	0.619866	49	8.84431e-07	0.306	0.552144	0.00344934
	1419184_a_at	14200	20372	Fhl2	four and a half LIM domains 2	Chr1: 43.180175	9.3716	14.3	Chr17: 63.948054	0.619338	49	9.11079e-07	0.347	0.734008	1.97374e-05
	1454752_at	666794	23015	Rbm24	RNA binding motif protein 24	Chr13: 46.525921	9.15398	8.8	Chr2: 79.183599	0.618979	49	9.29595e-07	0	0.393138	0.0469382
	1441590_at	16521	20248	Kcnj5	potassium inwardly-rectifying channel, subfamily J, member 5	Chr9: 32.122360	7.15091	9.9	Chr18: 74.895829	0.618667	49	9.45964e-07	0.324	0.917518	4.27369e-11
	1456180_at	666794	23015	Rbm24	RNA binding motif protein 24	Chr13: 46.524524	7.92072	14.3	Chr2: 79.183599	0.61751	49	1.00906e-06	0	0.393138	0.0469382
	1436041_at	15111	32092	Hand2	heart and neural crest derivatives-expressed 2 (bHLH transcriptional activator)	Chr8: 59.802895	6.72995	10.5	Chr6: 56.518389	0.615389	49	1.135e-06	0.331	0.44545	0.0225752
	1449566_at	18091	3230	Nkx2-5	NK2 transcription factor related, locus 5 (Drosophila)	Chr17: 26.975776	7.79765	12.4	Chr15: 3.927909	0.612572	49	1.32482e-06	0.38	0.831751	1.39947e-07
	1458813_at	20271	22738	Scn5a	sodium channel, voltage-gated, type V, alpha	Chr9: 119.392576	8.75105	11.8	ChrX: 71.121917	0.608266	49	1.67248e-06	0.426	0.865039	1.19005e-08
	1421468_at	16519	1687	Kcnj3	potassium inwardly-rectifying channel, subfamily J, member 3	Chr2: 55.447358	7.84856	10.9	Chr11: 95.489415	0.605131	49	1.97673e-06	0.294	0.696091	7.84532e-05
	1419197_x_at	84506	10911	Hamp1	hepcidin antimicrobial peptide 1	Chr7: 31.727431	9.98049	16.2	Chr2: 69.180906	0.603838	49	2.11647e-06	0.35	0.664428	0.000213951
	1456755_at	67095	25103	Trak1	trafficking protein, kinesin binding 1	Chr9: 121.364410	7.99135	11.6	Chr1: 14.787217	0.596537	49	3.09257e-06	0.272	0.233098	0.251799
	1422835_at	16508	40828	Kcnd2	potassium voltage-gated channel, Shal-related family, member 2	Chr6: 21.679205	6.41846	12.7	Chr1: 154.761279	0.596287	49	3.13244e-06	0.357	0.490196	0.011015
	1439662_at	26556	3155	Homer1	homer 1 (neuronal immediate-early gene product associated with metabotropic glutamate receptors and postsynaptic density)	Chr13: 94.174341	8.31005	11.5	Chr1: 23.151887	0.590854	49	4.12366e-06	0.295	-0.0816975	0.691549
	1437195_x_at	26414	56439	Mapk10	mitogen activated protein kinase 10	Chr5: 103.341394	7.06547	18.1	Chr2: 69.562660	0.590004	49	4.30282e-06	0.298	0.159463	0.4365
	1455346_at	17174	88793	Masp1	mannan-binding lectin serine protease 1	Chr16: 23.479459	6.21295	16.1	Chr3: 70.420436	0.589282	49	4.46038e-06	0.241	0.618051	0.000766169
	1444504_at	68460	110857	1110001P11Rik	Similar to CGI-86 protein, clone MGC:47966 IMAGE:1230941, mRNA, complete cds	Chr11: 67.626171	8.51721	44.5	Chr11: 67.961047	0.58534	49	5.41893e-06	0	0	1
	1435720_at	56543	21036	Kcnd3	potassium voltage-gated channel, Shal-related subfamily, member 3	Chr3: 105.476417	8.20079	10.2	Chr16: 78.133531	0.580282	49	6.92699e-06	0.337	0.149733	0.465345
	1434838_at	240444	8178	4921535I01Rik	Mus musculus transcribed sequence	Chr18: 80.492413	7.41447	9	Chr17: 63.988383	0.578468	49	7.55573e-06	0.113	0	1
	1419196_at	84506	10911	Hamp1	hepcidin antimicrobial peptide 1	Chr7: 31.727431	9.92775	20.9	Chr2: 69.180906	0.577613	49	7.86965e-06	0.35	0.664428	0.000213951
	1453135_at	384061	17812	Fndc5	fibronectin type III domain containing 5	Chr4: 128.820087	7.31763	14	Chr18: 11.084827	0.575595	49	8.65969e-06	0.199	0.56586	0.00258681
	1452363_a_at	11938	80167	Atp2a2	ATPase, Ca++ transporting, cardiac muscle, slow twitch 2	Chr5: 122.904076	11.9941	13.2	Chr4: 31.651725	0.574198	49	9.24818e-06	0.466	0.585191	0.00168774
	1416688_at	20616	8429	Snap91	synaptosomal-associated protein 91	Chr9: 86.659384	5.96526	11.2	Chr18: 77.065227	0.571924	49	1.0286e-05	0.278	-0.0737256	0.720398
	1438704_at			Rnf28	partial mRNA for hypothetical protein (ORF1), 759 BP	Chr4: 133.885038	8.40316	13	Chr1: 154.761279	0.571887	49	1.03036e-05	0	0	1
	1421126_at	20191	37423	Ryr2	ryanodine receptor 2, cardiac	Chr13: 11.648863	6.25951	11.4	Chr4: 34.041018	0.56738	49	1.26864e-05	0.406	0.798373	1.02139e-06
	1424740_at	12913	31375	Creb3	cAMP responsive element binding protein 3	Chr4: 43.578992	10.4752	19.5	Chr4: 45.502302	-0.56528	49	1.39605e-05	0.278	-0.122876	0.549835
	1448956_at	56018	4841	Stard10	START domain containing 10	Chr7: 108.492431	11.3543	15.9	Chr5: 56.064119	0.564602	49	1.43964e-05	0.355	0.11513	0.575449
	1457435_x_at	17930	2953	Myom2	myomesin 2	Chr8: 15.133316	10.6951	12.3	Chr17: 63.988383	0.562911	49	1.55384e-05	0.448	0.394349	0.0462038
	1447657_s_at	59011	23311	Myoz1	myozenin 1	Chr14: 21.478240	8.39954	11.8	Chr1: 154.761279	0.55933	49	1.82359e-05	0.376	-0.242619	0.232392
	1434927_at	29818	8480	Hspb7	heat shock protein family, member 7 (cardiovascular)	Chr4: 140.980714	10.0089	15.2	Chr9: 68.739814	0.557345	49	1.99094e-05	0.299	0.572247	0.00225288
	1438175_x_at	17930	2953	Myom2	myomesin 2	Chr8: 15.133278	9.137	14	Chr12: 60.476552	0.555428	49	2.16582e-05	0.448	0.394349	0.0462038
	1456442_at	98136		C76746	expressed sequence C76746	Chr19: 10.112270	6.11723	24.5	Chr2: 79.183599	-0.548767	49	2.88848e-05	0	-0.00363235	0.98595
	1435956_at	228564	18206	A930004K21Rik	RIKEN cDNA A930004K21 gene	Chr2: 121.374201	6.92116	13.8	Chr1: 27.321155	0.545215	49	3.3581e-05	0	0	1
	1455861_at	226352	32492	Epb4.1l5	erythrocyte protein band 4.1-like 5	Chr1: 121.444993	9.51109	12.8	Chr2: 131.372742	0.545069	49	3.37881e-05	0.143	-0.0433342	0.833517
	1442012_at	104932		AU015791	expressed sequence AU015791	Chr12: 106.752612	6.18305	16.6	Chr12: 107.634512	0.5444	49	3.47534e-05	0	0	1
	1444319_at	108961	11654	4432406C08Rik	RIKEN cDNA 4432406C08 gene	Chr7: 56.130395	5.70014	13.5	ChrX: 160.516968	0.542174	49	3.81461e-05	0.174	0	1
	1438987_at	70897	49887	4921509E07Rik	RIKEN cDNA 4921509E07 gene	Chr12: 79.832138	7.96547	12	Chr1: 25.632282	0.54094	49	4.0155e-05	0.184	0.0213888	0.9174
	1443632_at	380698	19136	Obscn	obscurin, cytoskeletal calmodulin and titin-interacting RhoGEF	Chr11: 58.807792	8.98742	17.7	Chr11: 58.057819	0.540188	49	4.14255e-05	0.426	0.182559	0.372057
	1452478_at	225638	50475	Alpk2	alpha-kinase 2 (heart alpha-kinase)	Chr18: 65.425205	7.41986	14.5	Chr3: 150.419214	0.53805	49	4.52407e-05	0.062	0.536177	0.00475052
	1452265_at	76707	41024	Clasp1	CLIP associating protein 1	Chr1: 120.505470	10.5285	49	Chr1: 118.454508	0.537781	49	4.57433e-05	0.223	0.333067	0.0963818
	1423359_at	18821	2002	Pln	phospholamban	Chr10: 53.064423	9.56932	13.4	Chr4: 31.651725	0.527893	49	6.8132e-05	0.579	0.937161	1.811e-12
	1455627_at	12837	22423	Col8a1	procollagen, type 8, alpha 1	Chr16: 57.624445	9.03046	17.4	Chr2: 45.047810	-0.526106	49	7.31087e-05	0.359	0.165117	0.420194
	1457031_at	244091	18252	Fsd2	fibronectin type III and SPRY domain containing 2	Chr7: 88.679283	8.24509	14.4	Chr7: 78.841852	0.522941	49	8.27405e-05	0	0.382366	0.0538818
	1455474_at	28006	41686	Fam21b	WASH complex subunit FAM21B	Chr6: 116.212144	7.36121	13.1	Chr7: 76.941380	-0.521843	49	8.63413e-05	0.138	0	1
	1459299_at	329421	51393	Myo3b	myosin IIIB	Chr2: 70.266675	5.72184	14.8	Chr6: 56.518389	-0.520907	49	8.95224e-05	0.232	-0.150042	0.464413
	1448131_at	170731	8915	Mfn2	mitofusin 2 (mitochondrial outer membrane large GTPase)	Chr4: 147.247834	10.6824	12.7	Chr4: 154.876683	0.520739	49	9.01064e-05	0.401	0.393133	0.0469412
	1450917_at	17930	2953	Myom2	myomesin 2	Chr8: 15.132844	9.42611	13.3	Chr12: 59.053626	0.520144	49	9.21954e-05	0.448	0.394349	0.0462038
	1456858_at	229357	16359	Gpr149	G protein-coupled receptor 149	Chr3: 62.333947	5.31398	9.3	ChrX: 99.321994	0.519156	49	9.57635e-05	0.202	-0.0394279	0.848345
	1438014_at	64296	11188	Abhd8	abhydrolase domain containing 8	Chr8: 73.989232	6.80581	10.9	Chr5: 109.222881	0.518949	49	9.65261e-05	0	-0.0029099	0.988744
	1436243_at	228564	18206	Fmrd5	FERM domain containing 5	Chr2: 121.371394	7.60651	11	Chr3: 33.813623	0.517327	49	0.000102701	0	0	1
	1449899_at	170483	15606	Grin3b	glutamate receptor, ionotropic, NMDA3B	Chr10: 79.439191	5.72311	12.3	Chr11: 50.196763	0.515895	49	0.000108445	0.265	0.0340275	0.868927
	1416498_at	19038	727	Ppic	peptidylprolyl isomerase C	Chr18: 53.566316	11.1462	11.5	Chr5: 113.832344	-0.515351	49	0.0001107	0.341	-0.0307588	0.881427
	Funding for The GeneNetwork: NIAAA (U01AA13499, U24AA13513), NIDA, NIMH, and NIAAA (P20-DA21131), NCI MMHCC (U01CA105417), and NCRR (U01NR 105417)
	PLEASE RETAIN DATA SOURCE INFORMATION WHENEVER POSSIBLE
	Citations: Please see http://132.192.47.32/reference.html
	Trait : HZI Lung M430v2 (Apr08) RMA : 1422536_at
	Database : HZI Lung M430v2 (Apr08) RMA
	Date : March 10, 2016
	Time : 08:07 GMT
	Status of data ownership: Possibly unpublished data; please see http://132.192.47.32/statusandContact.html for details on sources, ownership, and usage of these data.

## Sheet: Supp Table 2
	Supplementary Table 2. The top 100 transcripts correlated with Acta2
	Record	Gene ID	Homologene ID	Symbol	Description	Location (Chr: Mb)	Mean Expr	Max LRS	Max LRS Location (Chr: Mb)	Sample r	N Cases	Sample p(r)	Lit Corr	Tissue r	Tissue p(r)
	1416454_s_at	11475	101521	Acta2	actin, alpha 2, smooth muscle, aorta	Chr19: 34.316046	13.0001	12.1	Chr3: 142.297853	1	49	0	1	1	1
	1417917_at	12797	995	Cnn1	calponin 1	Chr9: 21.912764	10.6521	16.4	Chr4: 154.876683	0.854042	49	0	0.641	0.459956	0.0180681
	1419738_a_at	22004	55509	Tpm2	tropomyosin 2, beta (nemaline myopathy and cap disease, smooth and skeletal muscle)	Chr4: 43.527586	11.8986	13.6	Chr4: 154.876683	0.853715	49	0	0.414	0.802502	8.1528e-07
	1423505_at	21345	2398	Tagln	transgelin	Chr9: 45.738327	12.4377	10.6	Chr3: 142.297853	0.817208	49	6.88338e-15	0.757	0.764981	5.32854e-06
	1444105_at	11475	101521	Acta2	actin, alpha 2, smooth muscle, aorta	Chr19: 34.314987	7.35635	13.7	Chr6: 149.016661	0.755191	49	2.43472e-11	1	1	1
	1422340_a_at	11468		Actg2	actin, gamma 2, smooth muscle, enteric	Chr6: 83.466343	10.1423	16	Chr12: 60.071016	0.724493	49	5.09464e-10	0.691	0.812719	4.56068e-07
	1425028_a_at	22004	55509	Tpm2	tropomyosin 2, beta	Chr4: 43.527605	11.4221	12.6	Chr12: 59.053626	0.712021	49	1.53055e-09	0.414	0.802502	8.1528e-07
	1427485_at	93689	8118	Lmod1	leiomodin 1 (smooth muscle)	Chr1: 137.262831	8.49249	18.6	Chr3: 142.297853	0.692072	49	7.75411e-09	0.331	0.736864	1.76254e-05
	1449027_at	69581	49663	Rhou	ras homolog gene family, member U	Chr8: 126.187193	9.22777	10.7	Chr15: 63.151781	0.688519	49	1.01873e-08	0.37	0.102855	0.617077
	1421537_at	15434	5034	Hoxd3	homeo box D3	Chr2: 74.585121	5.95989	10	Chr18: 6.947943	0.681492	49	1.67909e-08	0.433	0.193378	0.343883
	1455404_at	59091	10714	Jph2	junctophilin 2	Chr2: 163.162097	9.55333	12.2	Chr2: 74.927702	0.672877	49	3.12537e-08	0.314	0.161359	0.430996
	1432073_at	73635	101691	1700113I22Rik	RIKEN cDNA 1700113I22	Chr11: 101.280217	8.4133	9.7	Chr19: 32.109016	0.655073	49	1.04766e-07	0	0.171299	0.402756
	1436002_at	319712		C230013L11Rik	RIKEN cDNA C230013L11 gene	Chr17: 28.311241	6.56405	11.4	Chr19: 32.123499	0.651544	49	1.31678e-07	0	-0.0583687	0.777003
	1435399_at	108992		2310068J10Rik	RIKEN cDNA 2310068J10 gene	Chr3: 122.779535	9.10911	18.2	Chr3: 142.297853	0.650926	49	1.37002e-07	0	0	1
	1434607_at	78394	5093	Ddx52	DEAD (Asp-Glu-Ala-Asp) box polypeptide 52	Chr11: 83.772989	9.46867	10.5	Chr14: 20.733676	-0.647069	49	1.75081e-07	0.195	-0.202387	0.321427
	1418753_at	14584	68439	Gfpt2	glutamine fructose-6-phosphate transaminase 2	Chr11: 49.651525	9.26658	8.9	Chr19: 36.251059	0.639119	49	2.86575e-07	0.312	0.537131	0.00466256
	1415949_at	12876	48052	Cpe	carboxypeptidase E	Chr8: 67.071416	10.8273	14.3	Chr6: 113.995963	0.623836	49	7.0621e-07	0.353	0.166206	0.417094
	1448962_at	17880	68258	Myh11	myosin, heavy polypeptide 11, smooth muscle	Chr16: 14.195044	10.9855	14.5	Chr3: 142.297853	0.623711	49	7.11243e-07	0.649	0.88647	1.67617e-09
	1435339_at	233107	11450	Kctd15	potassium channel tetramerisation domain containing 15	Chr7: 35.424050	9.19423	13.1	Chr7: 31.220796	0.622949	49	7.42839e-07	0.11	0.258269	0.2027
	1451689_a_at	20665	5055	Sox10	SRY-box containing gene 10 transcription factor (dominant megacolon)	Chr15: 78.985393	7.74451	10.6	Chr5: 151.400000	0.620931	49	8.32925e-07	0.484	0.210203	0.302686
	1452357_at	14724	30972	Gp1bb	glycoprotein Ib, beta polypeptide	Chr16: 18.621937	8.96125	11	Chr1: 58.173263	0.615836	49	1.10734e-06	0.304	-0.0294139	0.886578
	1460248_at	55987	69259	Cpxm2	carboxypeptidase X 2 (M14 family)	Chr7: 139.235546	7.55046	15.8	Chr12: 59.053626	0.614658	49	1.18167e-06	0.218	0.478427	0.0134231
	1428549_at	74186	12870	Ccdc3	coiled-coil domain containing 3	Chr2: 5.151336	9.16256	11.8	Chr16: 5.651737	0.610655	49	1.47036e-06	0	0.434376	0.0265986
	1420452_at	71623	110737	4833428E21Rik	RIKEN cDNA 4833428E21 gene	Chr7: 149.360501	5.88488	11.7	Chr4: 125.265631	0.606548	49	1.83337e-06	0.174	0	1
	1423341_at	121021	20445	Cspg4	chondroitin sulfate proteoglycan 4	Chr9: 56.747155	8.90905	13.9	Chr9: 24.420733	0.605441	49	1.94446e-06	0.579	0.471894	0.0149375
	1455785_at	16485	183	Kcna1	potassium voltage-gated channel, shaker-related subfamily, member 1	Chr6: 126.586534	7.49077	9	Chr5: 142.540279	0.602649	49	2.25299e-06	0.34	-0.0595954	0.772436
	1418937_at	13371	621	Dio2	deiodinase, iodothyronine, type II	Chr12: 91.963031	7.92488	14.1	Chr5: 142.540279	0.602303	49	2.29427e-06	0.354	-0.0139531	0.946064
	1428864_at	18218	31239	Dusp8	dual specificity phosphatase 8	Chr7: 149.265545	9.8533	16.6	Chr5: 136.726447	0.598109	49	2.85269e-06	0.248	0.085132	0.679246
	1426731_at	13346	56469	Des	desmin	Chr1: 75.363743	11.2973	12.5	Chr14: 124.508018	0.597551	49	2.93588e-06	0.644	0.577084	0.00202518
	1417416_at	16485	183	Kcna1	potassium voltage-gated channel, shaker-related subfamily, member 1 (4-AP sensitive delayed rectifier current)	Chr6: 126.591720	7.59214	13.9	Chr5: 142.540279	0.593654	49	3.58157e-06	0.34	-0.0595954	0.772436
	1448925_at	13345	40594	Twist2	twist 2	Chr1: 93.744016	8.1303	10.5	Chr18: 29.688175	0.593602	49	3.59104e-06	0.459	0.491621	0.0107496
	1448510_at	13636	3262	Efna1	ephrin A1	Chr3: 89.076399	10.1216	7.7	Chr5: 136.726447	-0.593443	49	3.61989e-06	0.407	0.431321	0.0278048
	1438680_at	319974	22907	A730011F23Rik	RIKEN cDNA 2700063G02 gene	Chr5: 131.913713	8.14898	20.5	Chr5: 136.726447	0.59213	49	3.86787e-06	0.149	0	1
	1419127_at	109648	697	Npy	neuropeptide Y	Chr6: 49.773622	7.04558	18.3	Chr18: 30.597418	0.587641	49	4.83871e-06	0.306	-0.14972	0.465383
	1424317_at	69674	41389	2310075G12Rik	RIKEN cDNA 2310075G12 gene	Chr11: 115.475522	8.76626	29.4	Chr11: 116.908502	0.586566	49	5.10215e-06	0.185	0	1
	1449028_at	69581	49663	Rhou	ras homolog gene family, member U	Chr8: 126.186098	9.08067	11.8	ChrX: 33.548078	0.585233	49	5.44756e-06	0.37	0.102855	0.617077
	1432804_at	77756		A230101C19Rik	RIKEN cDNA A230101C19 gene	Chr11: 89.500514	5.40742	10	Chr4: 155.495856	0.584889	49	5.53998e-06	0	0	1
	1447724_x_at	403187	57022	Opa3	optic atrophy 3	Chr7: 19.832978	9.96772	9.4	Chr18: 57.241643	0.582304	49	6.28311e-06	0.261	-0.0318308	0.877324
	1425968_s_at	11790	55619	Speg	SPEG complex locus	Chr1: 75.428519	8.48535	12.5	Chr5: 144.381933	0.581783	49	6.44333e-06	0.481	0	1
	1416715_at	14620	7338	Gjb3	gap junction membrane channel protein beta 3	Chr4: 127.002548	7.22293	11.3	Chr16: 5.651737	0.577298	49	7.98871e-06	0.324	0.321067	0.109757
	1419962_at	56284	8851	Mrpl19	mitochondrial ribosomal protein L19	Chr15: 55.085821	5.65826	14.6	Chr6: 149.016661	0.576504	49	8.29536e-06	0.222	-0.124167	0.545619
	1459251_at	319561		A430088I17Rik	RIKEN cDNA A430088I17 gene	Chr15: 55.336503	5.915	11.2	Chr18: 74.004342	0.576004	49	8.49408e-06	0	0	1
	1427038_at	18619	4528	Penk	preproenkephalin 1 (enkephalin A)	Chr4: 4.060893	8.93905	11.8	Chr1: 149.096503	0.571608	49	1.04384e-05	0.368	0	1
	1436143_at	71169	41073	Nbas	neuroblastoma-amplified protein	Chr12: 13.590281	10.0328	8.9	Chr5: 141.863412	0.570946	49	1.07641e-05	0.257	0	1
	1417386_at	19155	36199	Npepps	aminopeptidase puromycin sensitive	Chr11: 97.067227	10.6302	10.5	Chr5: 141.863412	0.570594	49	1.09412e-05	0.414	0.215418	0.29057
	1454301_at	73020		2900073C17Rik	hippocampal EST RIKEN cDNA 2900073C17	Chr8: 49.927381	7.3354	9.2	Chr17: 63.988383	0.569122	49	1.17111e-05	0	0	1
	1431477_at			4921515L22Rik	RIKEN cDNA 4921515L22 gene	Chr10: 87.599746	6.11746	12.5	Chr16: 96.944467	0.56778	49	1.24557e-05	0	0	1
	1439848_at	23828	48497	Bves	blood vessel epicardial substance	Chr10: 45.091718	6.69965	14.7	Chr13: 113.426471	0.566896	49	1.29697e-05	0.51	0.452519	0.0202768
	1416939_at	67895	5356	Pyp	pyrophosphatase	Chr10: 61.136597	10.5617	13.7	Chr18: 52.947223	0.566372	49	1.3284e-05	0.292	0	1
	1420412_at	22035	2824	Tnfsf10	tumor necrosis factor (ligand) superfamily, member 10	Chr3: 27.234678	9.18023	11.3	Chr5: 136.726447	-0.564939	49	1.41782e-05	0.297	0.30559	0.128975
	1415912_a_at	68052	38660	Rps13	ribosomal protein S13	Chr7: 123.477246	12.5157	10.5	Chr3: 146.294050	-0.564082	49	1.4739e-05	0.268	0.259758	0.200017
	1441636_at			A230091C01	ESTs	Chr16: 5.186936	7.49047	14.5	Chr9: 105.676711	0.560429	49	1.73656e-05	0	0	1
	1428444_at	65256	69202	Asb2	ankyrin repeat and SOCS box-containing protein 2	Chr12: 104.559619	9.23232	10.7	Chr17: 63.988383	0.559796	49	1.78616e-05	0.271	0.387515	0.0504689
	1459665_s_at	17540	4425	Mrvi1	MRV integration site 1	Chr7: 118.011814	8.59649	11.6	Chr19: 30.055665	0.557637	49	1.96549e-05	0.35	0.630973	0.000548077
	1447669_s_at	14706	3299	Gng4	guanine nucleotide binding protein (G protein), gamma 4 subunit	Chr13: 13.920008	7.48209	9.1	Chr1: 59.435974	0.557577	49	1.9707e-05	0.304	0.0196102	0.924248
	1418616_at	17135	1770	Mafk	v-maf musculoaponeurotic fibrosarcoma oncogene family, protein K	Chr5: 140.278052	10.5935	19.5	Chr5: 141.863412	0.55683	49	2.0366e-05	0.326	0.0437464	0.831955
	1450921_at	66408	41634	Aptx	aprataxin	Chr4: 40.638023	8.53175	13.8	Chr14: 8.852063	-0.556315	49	2.08319e-05	0.306	0.0887399	0.666407
	1434944_at	13399		Dm15	diminutive	Chr7: 19.678673	9.40249	13.9	Chr4: 154.876683	0.555654	49	2.14452e-05	0.142	0	1
	1459672_at			2410075D05Rik	RIKEN cDNA 2410075D05 gene	Chr2: 160.526061	6.11667	9.1	Chr7: 81.420250	-0.555102	49	2.19691e-05	0	0	1
	1459592_a_at	333654	84635	Ppp1r13l	protein phosphatase 1, regulatory (inhibitor) subunit 13 like (NFkB interacting protein 1)	Chr7: 19.963620	9.53135	10.9	Chr16: 11.886515	0.555036	49	2.20327e-05	0.339	0.0407462	0.843335
	1422564_at	83766	81844	Actl6b	actin-like 6B	Chr5: 138.008083	5.86012	11.2	Chr19: 40.657508	0.554032	49	2.30188e-05	0.287	-0.323202	0.107282
	1418789_at	268534	41298	Sntg2	syntrophin, gamma 2	Chr12: 30.860026	6.6983	12.8	Chr10: 19.098322	0.553537	49	2.352e-05	0.293	0.28263	0.161821
	1426626_at	68705	37884	Gtf2f2	general transcription factor IIF, polypeptide 2, 30kDa	Chr14: 76.297326	8.42711	10.5	Chr5: 136.726447	-0.553249	49	2.38153e-05	0.232	-0.0289433	0.888381
	1453942_at	170458	15605	Gpha2	glycoprotein hormone alpha 2	Chr19: 6.223696	7.48635	8.8	Chr14: 81.473747	-0.552606	49	2.44893e-05	0.256	-0.0153496	0.940674
	1456877_at	99439	68136	Duox1	dual oxidase 1	Chr2: 122.173113	6.79947	12.5	Chr7: 63.779523	0.552212	49	2.49105e-05	0.3	0.100877	0.623899
	1454849_x_at	12759	1382	Clu	clusterin (apolipoprotein J, complement lysis inhibitor, inflammation, cell death, and cancer associated)	Chr14: 66.600214	12.2969	14.5	Chr19: 51.448402	0.551846	49	2.53076e-05	0.437	-0.205797	0.313166
	1439530_a_at	333654	84635	Ppp1r13l	protein phosphatase 1, regulatory (inhibitor) subunit 13 like (NFkB interacting protein 1)	Chr7: 19.963592	8.76281	10.8	Chr19: 10.157494	0.551721	49	2.54436e-05	0.339	0.0407462	0.843335
	1451012_a_at	56449	2708	Csda	cold shock domain protein A	Chr6: 131.315212	11.2579	12.1	Chr11: 116.908502	0.550932	49	2.63247e-05	0.435	0.114981	0.575944
	1450179_at	74499	11542	Sost	sclerostin	Chr11: 101.823852	6.59711	12	Chr16: 5.964706	0.550298	49	2.70513e-05	0.387	-0.23301	0.251983
	1454935_at	228859	35254	D930001I22Rik	RIKEN cDNA D930001I22	Chr2: 163.292156	9.52942	10.6	Chr9: 10.573030	0.550124	49	2.72545e-05	0.18	-0.0156872	0.939372
	1417928_at	30794	2735	Pdlim4	PDZ and LIM domain 4	Chr11: 53.868597	9.16179	8.9	Chr14: 118.978166	0.549994	49	2.74074e-05	0.382	0.629441	0.000570719
	1419292_at	78558	12697	Htra3	serine protease HTRA3	Chr5: 35.994727	9.9324	8.9	Chr11: 117.410375	0.549593	49	2.78817e-05	0.354	0.59467	0.00135554
	1437230_at	16485	183	Kcna1	potassium voltage-gated channel, shaker-related subfamily, member 1	Chr6: 126.587848	6.77065	15.1	Chr5: 142.540279	0.549374	49	2.81441e-05	0.34	-0.0595954	0.772436
	1449025_at	15959	1189	Ifit3	interferon-induced protein with tetratricopeptide repeats 3	Chr19: 34.662620	11.2567	12.5	Chr16: 92.790231	-0.548682	49	2.89896e-05	0.285	0.158609	0.438995
	1438427_at	67544	13033	Fam120b	constitutive coactivator of peroxisome proliferator-activated receptor gamma (family with sequence similarity 120, member B)	Chr17: 15.540430	8.56167	11.2	Chr5: 136.726447	-0.548059	49	2.97694e-05	0.223	0.278301	0.168621
	1423253_at	17528	445	Mpz	myelin protein zero (Charcot-Marie-Tooth neuropathy 1B)	Chr1: 173.090774	8.02544	11.2	Chr19: 30.055665	0.547961	49	2.98938e-05	0.324	0.171708	0.401616
	1451259_at	104444	6447	Rexo2	REX2, RNA exonuclease 2 homolog (S. cerevisiae)	Chr9: 48.276771	11.2145	11	Chr5: 136.726447	0.547355	49	3.0674e-05	0.265	0.266088	0.188882
	1454256_s_at	73635	101691	1700113I22Rik	RIKEN cDNA 1700113I22 gene	Chr11: 101.285083	7.86626	11.6	Chr9: 15.693672	0.546944	49	3.1214e-05	0	0.171299	0.402756
	1428293_at	69556	16300	Bod1	biorientation of chromosomes in cell division 1	Chr11: 31.565561	10.5294	12.3	Chr15: 3.927909	0.546912	49	3.12572e-05	0.168	0	1
	1434852_at	26971	8084	Pla2g2f	phospholipase A2, group IIF	Chr4: 138.306535	6.75577	11.3	Chr1: 62.750755	0.546031	49	3.24439e-05	0.258	0.0759866	0.712176
	1422418_s_at	20922	68303	Supt4h1	suppressor of Ty 4 homolog 1 (S. cerevisiae)	Chr11: 87.551697	10.6859	10.1	Chr16: 92.999909	-0.545128	49	3.37043e-05	0.26	-0.267449	0.186543
	1440167_s_at	210126	4075	Lpp	LIM domain containing preferred translocation partner in lipoma	Chr16: 24.992486	11.5378	11.9	Chr16: 96.944467	0.544371	49	3.47962e-05	0.485	0.543687	0.00409446
	1420385_at	14675	68386	Gna14	guanine nucleotide binding protein, alpha 14	Chr19: 16.684661	8.9293	11.1	Chr10: 28.501118	-0.544345	49	3.48332e-05	0.3	0.16079	0.432643
	1423915_at	320078	18546	Olfml2b	olfactomedin-like 2B	Chr1: 172.612327	9.40849	15.9	Chr11: 116.908502	0.544279	49	3.49298e-05	0.2	0.346363	0.0830302
	1419489_at	106014	22888	Fam19a5	family with sequence similarity 19 (chemokine (C-C motif)-like), member A5	Chr15: 87.589237	7.33874	12.7	Chr4: 154.876683	0.543775	49	3.56772e-05	0	0	1
	1425719_a_at	64685	3441	Nmi	N-myc (and STAT) interactor	Chr2: 51.804249	10.9072	20.4	Chr9: 68.739814	-0.542091	49	3.82788e-05	0.315	-0.0536107	0.794783
	1434845_at	102009		AI195381	expressed sequence AI195381	Chr8: 119.739308	9.62828	10.5	Chr5: 136.726447	0.541755	49	3.88176e-05	0	0	1
	1440179_x_at	268291	66368	Rnf217	ring finger protein 217 (IBR domain containing 1)	Chr10: 31.221782	9.94356	8.6	Chr3: 142.297853	0.541512	49	3.9212e-05	0	0	1
	1460051_at	212733	17815	BC038613	cDNA sequence BC038613	Chr17: 23.804947	7.79863	13.5	Chr18: 58.625809	0.541484	49	3.92569e-05	0	0	1
	1434791_at	21871	56523	Atp6v0a2	ATPase, H+ transporting, lysosomal V0 subunit a isoform 2	Chr5: 125.204310	10.0535	20.1	Chr5: 136.726447	0.541018	49	4.00247e-05	0.373	0.266219	0.188655
	1424512_a_at	98258	4225	Txndc9	thioredoxin domain containing 9	Chr1: 38.047049	9.2373	11.2	Chr11: 17.844333	-0.539639	49	4.2376e-05	0.299	-0.203984	0.317541
	1452391_at	13052	1024	Cxadr	coxsackievirus and adenovirus receptor	Chr16: 78.337656	8.53935	28.2	Chr16: 78.133531	-0.539436	49	4.27324e-05	0.497	0.362582	0.0686982
	1416748_a_at	17535	4083	Mre11a	meiotic recombination 11 homolog A (S. cerevisiae)	Chr9: 14.633800	8.01437	10.3	Chr3: 104.918493	-0.537523	49	4.62299e-05	0.242	0.165513	0.419067
	1454712_at	230125	88487	Mcart1	mitochondrial carrier triple repeat 1	Chr4: 45.411464	10.1474	11	Chr13: 107.135540	0.536302	49	4.85968e-05	0	0.122465	0.551183
	1420693_at	353065		Myom1	myomesin 1 (myofibrillar sarcomere protein)	Chr17: 71.475604	9.89495	14.9	Chr12: 85.117956	0.536263	49	4.86741e-05	0	0.334299	0.0950819
	1439288_at	71691	10073	Pnmal1	PNMA-like 1	Chr7: 17.545972	6.31458	11	Chr2: 121.412768	0.535513	49	5.01836e-05	0	0	1
	1419749_at	13434	3249	Dnmt2	DNA methyltransferase 2	Chr2: 13.432871	9.38626	12.1	Chr5: 136.726447	-0.534842	49	5.15701e-05	0.28	0	1
	1429204_at	73047	36398	Camk2n2	calcium/calmodulin-dependent protein kinase II inhibitor 2	Chr16: 20.619328	7.79161	12.4	Chr5: 141.863412	0.534396	49	5.25125e-05	0.246	-0.337668	0.0915915
	1424638_at	12575	333	Cdkn1a	cyclin-dependent kinase inhibitor 1A (P21)	Chr17: 29.237152	10.5648	15.5	Chr4: 22.678191	0.53361	49	5.4209e-05	0.345	0.382365	0.0538829
	1439375_x_at	11674	68996	Aldoa	aldolase 1, A isoform (myopathy and hemolytic anemia)	Chr7: 133.938776	12.5598	13.6	Chr17: 63.988383	0.532053	49	5.77174e-05	0.437	0.175099	0.392242
	Funding for The GeneNetwork: NIAAA (U01AA13499, U24AA13513), NIDA, NIMH, and NIAAA (P20-DA21131), NCI MMHCC (U01CA105417), and NCRR (U01NR 105417)
	PLEASE RETAIN DATA SOURCE INFORMATION WHENEVER POSSIBLE
	Citations: Please see http://132.192.47.32/reference.html
	Trait : HZI Lung M430v2 (Apr08) RMA : 1416454_s_at
	Database : HZI Lung M430v2 (Apr08) RMA
	Date : March 24, 2016
	Time : 00:36 GMT
	Status of data ownership: Possibly unpublished data; please see http://132.192.47.32/statusandContact.html for details on sources, ownership, and usage of these data.

## Sheet: Supp Table 3
	Supplementary Table 3. The pulmonary myocardium gene co-expression network
	Gene Symbol	Gene Name	EntrezGene
	Actc1	actin, alpha, cardiac muscle 1	11464
	Actn2	actinin alpha 2	11472
	Adprhl1	ADP-ribosylhydrolase like 1	234072
	Akap6	A kinase (PRKA) anchor protein 6	238161
	Aldh1b1	aldehyde dehydrogenase 1 family, member B1	72535
	Alpk2	alpha-kinase 2	225638
	Ank1	ankyrin 1, erythroid	11733
	Ank2	ankyrin 2, brain	109676
	Ankrd1	ankyrin repeat domain 1 (cardiac muscle)	107765
	Art3	ADP-ribosyltransferase 3	109979
	Atp2a2	ATPase, Ca++ transporting, cardiac muscle, slow twitch 2	11938
	Cacna2d2	calcium channel, voltage-dependent, alpha 2/delta subunit 2	56808
	Casq2	calsequestrin 2	12373
	Corin	corin	53419
	Cox6a2	cytochrome c oxidase, subunit VI a, polypeptide 2	12862
	Csdc2	cold shock domain containing C2, RNA binding	105859
	Csrp3	cysteine and glycine-rich protein 3	13009
	Doc2g	double C2, gamma	60425
	Epb4.1l5	erythrocyte protein band 4.1-like 5	226352
	Fgf12	fibroblast growth factor 12	14167
	Fhl2	four and a half LIM domains 2	14200
	Fhod3	formin homology 2 domain containing 3	225288
	Fndc5	fibronectin type III domain containing 5	384061
	Frmd5	FERM domain containing 5	228564
	Gata4	GATA binding protein 4	14463
	Gja3	gap junction protein, alpha 3	14611
	Gpc1	glypican 1	14733
	Hamp	hepcidin antimicrobial peptide	84506
	Hand2	heart and neural crest derivatives expressed transcript 2	15111
	Hhatl	hedgehog acyltransferase-like	74770
	Homer1	homer homolog 1 (Drosophila)	26556
	Hrc	histidine rich calcium binding protein	15464
	Hspb7	heat shock protein family, member 7 (cardiovascular)	29818
	Icmt	isoprenylcysteine carboxyl methyltransferase	57295
	Kcnd2	potassium voltage-gated channel, Shal-related family, member 2	16508
	Kcng2	potassium voltage-gated channel, subfamily G, member 2	240444
	Kcnj3	potassium inwardly-rectifying channel, subfamily J, member 3	16519
	Kcnj5	potassium inwardly-rectifying channel, subfamily J, member 5	16521
	Mapk10	mitogen-activated protein kinase 10	26414
	Masp1	mannan-binding lectin serine peptidase 1	17174
	Mtr	5-methyltetrahydrofolate-homocysteine methyltransferase	238505
	Mtus2	microtubule associated tumor suppressor candidate 2	77521
	Mybpc3	myosin binding protein C, cardiac	17868
	Mybphl	myosin binding protein H-like	68753
	Myh6	myosin, heavy polypeptide 6, cardiac muscle, alpha	17888
	Myh7	myosin, heavy polypeptide 7, cardiac muscle, beta	140781
	Myl4	myosin, light polypeptide 4	17896
	Myl7	myosin, light polypeptide 7, regulatory	17898
	Mylk3	myosin light chain kinase 3	213435
	Myom2	myomesin 2	17930
	Myoz1	myozenin 1	59011
	Myoz2	myozenin 2	59006
	Nppa	natriuretic peptide type A	230899
	Nppb	natriuretic peptide type B	18158
	Obscn	obscurin, cytoskeletal calmodulin and titin-interacting RhoGEF	380698
	Pde1c	phosphodiesterase 1C	18575
	Pln	phospholamban	18821
	Rab19	RAB19, member RAS oncogene family	19331
	Rbm20	RNA binding motif protein 20	73713
	Rbm24	RNA binding motif protein 24	666794
	Ryr2	ryanodine receptor 2, cardiac	20191
	Scn5a	sodium channel, voltage-gated, type V, alpha	20271
	Slc17a7	solute carrier family 17 (sodium-dependent inorganic phosphate cotransporter), member 7	72961
	Slc25a4	solute carrier family 25 (mitochondrial carrier, adenine nucleotide translocator), member 4	11739
	Slc47a1	solute carrier family 47, member 1	67473
	Sln	sarcolipin	66402
	Sorbs2	sorbin and SH3 domain containing 2	234214
	Tbx20	T-box 20	57246
	Tbx5	T-box 5	21388
	Tnnc1	troponin C, cardiac/slow skeletal	21924
	Tnni3	troponin I, cardiac 3	21954
	Tnnt2	troponin T2, cardiac	21956
	Trak1	trafficking protein, kinesin binding 1	67095
	Trdn	triadin	76757
	Txlnb	taxilin beta	378431
	Yipf1	Yip1 domain family, member 1	230584
